# Supplementary material for: A New Method for Abrin Detection Based on the Interaction between Target Molecules and Fluorescently Labeled Aptamers on Magnetic Microspheres
Source: Materials (Basel). 2022 Oct 8;15(19):6977. doi: 10.3390/ma15196977 (PMC9573059; doi:10.3390/ma15196977)
Supplement: Supplementary file 1 [file materials-15-06977-s001.zip]

Archive with 1 entries (1 files):
- materials-1925821-supplementary.pdf
